# Supplementary material for: Microwave-Assisted Hierarchically Grown Flake-like NiCo Layered Double Hydroxide Nanosheets on Transitioned Polystyrene towards Triboelectricity-Driven Self-Charging Hybrid Supercapacitors
Source: Polymers (Basel). 2023 Jan 15;15(2):454. doi: 10.3390/polym15020454 (PMC9864052; doi:10.3390/polym15020454)
Supplement: Supplementary file 1 [file polymers-15-00454-s001.zip]

Archive with 1 entries (1 files):
- polymers-2135549-supplementary.pdf
